# Supplementary material for: DNA Testing Reveals the Putative Identity of JB55, a 19th Century Vampire Buried in Griswold, Connecticut
Source: Genes (Basel). 2019 Aug 22;10(9):636. doi: 10.3390/genes10090636 (PMC6769528; doi:10.3390/genes10090636)
Supplement: Supplementary file 1 [file genes-10-00636-s001.zip]

Archive with 1 entries (1 files):
- genes-531019-SI.xlsx
